# Supplementary material for: Evaluating the Chemical Composition and Antitumor Activity of Origanum vulgare ssp. hirtum Essential Oil in a Preclinical Colon Cancer Model
Source: Int J Mol Sci. 2025 May 15;26(10):4737. doi: 10.3390/ijms26104737 (PMC12111866; doi:10.3390/ijms26104737)
Supplement: Supplementary file 1 [file ijms-26-04737-s001.zip]

Archive with 1 entries (1 files):
- ijms-3607578-supplementary.pdf
